# Supplementary material for: Enhanced Photovoltaic Performance of Poly(3,4-Ethylenedioxythiophene)Poly(N-Alkylcarbazole) Copolymer-Based Counter Electrode in Dye-Sensitized Solar Cells
Source: Polymers (Basel). 2024 Oct 20;16(20):2941. doi: 10.3390/polym16202941 (PMC11510948; doi:10.3390/polym16202941)
Supplement: Supplementary file 1 [file polymers-16-02941-s001.zip]

Archive with 1 entries (1 files):
- polymers-3206242-supplementary.pdf
